# Supplementary material for: Multi-energy conversion based on game theory in the industrial interconnection
Source: PLoS One. 2021 Jan 19;16(1):e0245622. doi: 10.1371/journal.pone.0245622 (PMC7815107; doi:10.1371/journal.pone.0245622)
Supplement: S1 Data — (XLSX) [file pone.0245622.s001.xlsx]

## Sheet: Sheet1
Electricity	without the algorithm:	1.82	1.93	2.25	2.07	1.97	2.42	2.61	2.41	2.74	3.59	3.68	3.41	3.34	3.26	3.27	3.41	4.18	4.83	4.96	4.35	3.55	2.56	2.74	1.82
	with the algorithm:	2.22	2.37	2.41	2.39	2.35	2.26	2.4	2.36	2.46	2.53	2.66	2.62	2.57	2.64	2.73	3.32	3.35	3.27	3.18	3.08	2.99	2.47	2.31	2.21
Electricity consumption	without the algorithm:	2.67	2.88	3.16	3.05	2.85	3.06	3.07	3.08	2.93	2.79	3.18	4.24	4.47	4.35	4.26	4.45	5.24	5.39	5.48	5.16	4.79	3.66	3.84	2.81
	with the algorithm:	3.23	3.22	3.21	3.19	3.17	3.2	3.24	3.24	3.21	3.21	3.22	3.72	3.86	3.63	3.45	4.46	4.95	4.96	4.78	4.56	4.43	3.22	3.23	3.21
Heat power	without the algorithm:	3.87	4.39	4.42	4.48	4.47	4.42	4.33	4.41	4.37	4.42	4.38	4.35	4.31	4.55	4.77	4.85	5.06	5.38	5.43	5.67	5.84	5.95	5.71	4.93
	with the algorithm:	4.31	4.39	4.41	4.39	4.37	4.29	4.33	4.39	4.36	4.37	4.32	4.28	4.31	4.38	4.51	4.58	4.76	4.88	5.02	5.11	5.18	5.2	4.96	4.57
Heat power consumption	without the algorithm:	2.434	2.527	2.568	2.687	2.651	2.627	2.615	2.613	2.582	2.536	2.518	2.503	2.514	2.542	2.651	2.673	2.674	2.673	2.686	2.693	2.704	2.673	2.665	2.657
	with the algorithm:	2.442	2.4495	2.578	2.616	2.579	2.561	2.563	2.558	2.543	2.536	2.516	2.496	2.502	2.647	2.573	2.815	2.832	2.879	2.914	2.887	2.834	2.815	2.748	2.487
	8
Gas	without the algorithm:	3.82	4.08	4.46	4.55	4.42	4.38	4.36	4.37	4.29	4.28	4.03	4.07	4.28	4.62	4.81	4.78	4.47	4.28	4.26	4.38	4.62	4.88	4.86	3.95
	with the algorithm:	4.3	4.35	4.42	4.44	4.42	4.28	4.36	4.38	4.39	4.4	4.28	4.32	4.35	4.47	4.48	4.49	5.19	5.14	5.51	5.35	5.49	5.62	4.35	4.27
Gas consumption	without the algorithm:	2.37	2.49	2.63	2.68	2.62	2.55	2.54	2.55	2.57	2.49	2.47	2.48	2.59	2.75	2.88	2.82	2.65	2.46	2.45	2.46	2.74	2.91	2.87	2.48
	with the algorithm:	2.44	2.5	2.6	2.63	2.59	2.52	2.51	2.51	2.52	2.49	2.47	2.46	2.48	2.62	2.73	2.94	2.75	2.7	2.63	2.67	2.97	2.72	2.67	2.48
	without the algorithm:	0.3	0.3	0.3	0.3	0.3	0.3	0.3	0.3	0.3	0.3	0.3	0.3	0.3	0.3	0.3	0.3	0.3	0.3	0.3	0.3	0.3	0.3	0.3	0.3
	with the algorithm:	0.31	0.33	0.31	0.3	0.31	0.32	0.34	0.33	0.32	0.34	0.34	0.49	0.51	0.51	0.33	0.34	0.34	0.5	0.53	0.54	0.51	0.34	0.33	0.32
	without the algorithm:	0.1	0.1	0.1	0.1	0.1	0.1	0.1	0.1	0.1	0.1	0.1	0.1	0.1	0.1	0.1	0.1	0.1	0.1	0.1	0.1	0.1	0.1	0.1	0.1
	with the algorithm:	0.13	0.124	0.125	0.126	0.135	0.14	0.143	0.141	0.129	0.131	0.142	0.132	0.133	0.135	0.137	0.136	0.137	0.383	0.421	0.417	0.412	0.409	0.327	0.117
	without the algorithm:	0.2	0.2	0.2	0.2	0.2	0.2	0.2	0.2	0.2	0.2	0.2	0.2	0.2	0.2	0.2	0.2	0.2	0.2	0.2	0.2	0.2	0.2	0.2	0.2
	with the algorithm:	0.231	0.237	0.23	0.225	0.237	0.233	0.235	0.228	0.226	0.239	0.232	0.237	0.236	0.237	0.281	0.288	0.282	0.403	0.438	0.439	0.417	0.374	0.257	0.238
Total cost	without the algorithm:	563	563	560	562	563	564	565	564	564	564
	with the algorithm:	730	730	725	726	729	729.5	729	731	730	729
Revenue	without the algorithm:	432	328	285
	with the algorithm:	485	403	312
